# Supplementary material for: Inappropriate laboratory testing in internal medicine inpatients: Prevalence, causes and interventions
Source: Ann Med Surg (Lond). 2020 Feb 7;51:48–53. doi: 10.1016/j.amsu.2020.02.002 (PMC7021522; doi:10.1016/j.amsu.2020.02.002)
Supplement: Multimedia component 1 [file mmc1.xml]

<?xml version="1.0" encoding="utf-8" standalone="no"?>
<data>
  <datasets>
    <author>b.e.l.vrijsen@umcutrecht.nl;</author>
    <type>0</type>
    <dataset>
      <value>4</value>
      <reason>Data will be made available on request</reason>
      <comments />
    </dataset>
  </datasets>
</data>
